# Supplementary material for: Evaluating the Risk Landscape of Hawaiian Monk Seal Exposure to Toxoplasma gondii
Source: Ecohealth. 2024 Jun 8;21(2-4):141–54. doi: 10.1007/s10393-024-01678-7 (PMC11649717; doi:10.1007/s10393-024-01678-7)
Supplement: Supplementary file 2 — Supplementary file2 (XLSX 169 KB) [file 10393_2024_1678_MOESM2_ESM.xlsx]

## Sheet: SI1 - data sources
Table SI1: Input layers to the customized oocyst export model developed for O'ahu.
Data	Data source	Data Years	Data Type (Original)	Comments
Digital Elevation Model (DEM)	USGS	2015	Raster	Resolution 10m x 10m; Pre-processed to remove holes with the Fill function
Annual precipitation	Rainfall atlas of Hawai’i	1920-2012, Update 2015	Raster	Resolution 10m x 10m
Watersheds	State of Hawaii GIS repository	2008, Update 2022	Feature	Used as bounds for summarizing results
Land use /land cover	NOAA C-CAP 2017	2017	Raster	LULC of 2017 including 22 kinds of use types, and considers broadly forest, shrub and grasses as natural land use types. Urban areas are considered impervious surface. Resolution 2.4m x 2.4m, primary cover type used when scaled up to 10m raster cells
State Land Use and Development (SLUD)	State of Hawaii GIS repository	2016	Feature	State layer to categorize development into Urban, Agriculture, Rural and Conservation zones, rasterized to match the 10m scale of the model raster
Slope	State of Hawaii GIS repository	2015	Raster	Calculated from the DEM using ArcGIS 10.4
Minor Roads	State of Hawaii GIS repository	2021	Feature (line)	Buffered to 30m and converted to raster (10m x 10m) – further classified as roads on agriculturally zoned land and roads on urban zoned land
Trails	State of Hawaii GIS repository	2022	Feature (line)	Buffered to 30m and converted to raster (10m x 10m)
Census Tracts, 2019	U.S. Census Bureau	2019	Feature, Database	Housing data (2019) downloaded from the US Census Bureau database was joined by census tract (2015); https://data.census.gov/cedsci/, rasterized to match the 10m scale of the model raster
Note - all data layers were projected into EPSG: 32604 WGS 84 / UTM zone 4N

## Sheet: SI2 - scenario details
Table SI2: Detailed codes, values, and weights for all oocyst loading scenarios.
Scenario Codes					Scenario Parameters			Landscape Distribution Weights by LULC									Model Summary Results
Scenario Code	Cat Type	Shedding Prevalence	Landscape Distribution	Abundance	Shedding Prevalence	Landscape Distribution	Abundance	Open Water	Conservation: Developed	Conservation: Undeveloped	Conservation: Roaded	Agriculture: Developed	Agriculture Undeveloped	Agriculture: Roaded	Urban: Developed / Not	Urban: Roaded	Est Oocyst Load	Est Oocyst Coastal Export	% Oocysts Exported
Pet-spH-lsH-aL	Pet	spH	lsH	aL	0.04	1	25000	0	0	0	0	1	0	1	1	1	500000000	299692	0.000599384
Pet-spH-lsH-aM	Pet	spH	lsH	aM	0.04	1	50000	0	0	0	0	1	0	1	1	1	1000000000	599470	0.00059947
Pet-spH-lsH-aH	Pet	spH	lsH	aH	0.04	1	100000	0	0	0	0	1	0	1	1	1	2000000000	1.19903e+06	0.000599513
Pet-spH-lsW -aL	Pet	spH	lsW	aL	0.04	0.5	25000	0	0	0	0	1	0	1	1	1	500000000	311272	0.000622544
Pet-spH-lsW -aM	Pet	spH	lsW	aM	0.04	0.5	50000	0	0	0	0	1	0	1	1	1	1000000000	622631	0.000622631
Pet-spH-lsW -aH	Pet	spH	lsW	aH	0.04	0.5	100000	0	0	0	0	1	0	1	1	1	2000000000	1.24535e+06	0.000622674
Pet-spL-lsH-aL	Pet	spL	lsH	aL	0.004	1	25000	0	0	0	0	1	0	1	1	1	50000000	29891.6	0.000597832
Pet-spL-lsH-aM	Pet	spL	lsH	aM	0.004	1	50000	0	0	0	0	1	0	1	1	1	100000000	59869.4	0.000598694
Pet-spL-lsH-aH	Pet	spL	lsH	aH	0.004	1	100000	0	0	0	0	1	0	1	1	1	200000000	119825	0.000599125
Pet-spL-lsW -aL	Pet	spL	lsW	aL	0.004	0.5	25000	0	0	0	0	1	0	1	1	1	50000000	31049.6	0.000620993
Pet-spL-lsW -aM	Pet	spL	lsW	aM	0.004	0.5	50000	0	0	0	0	1	0	1	1	1	100000000	62185.5	0.000621855
Pet-spL-lsW -aH	Pet	spL	lsW	aH	0.004	0.5	100000	0	0	0	0	1	0	1	1	1	200000000	124457	0.000622286
Stray-spH-lsH-aL	Stray	spH	lsH	aL	0.04	0.5	12500	0	1	0	1	1	0	1	1	1	250000000	155697	0.000622789
Stray-spH-lsH-aM	Stray	spH	lsH	aM	0.04	0.5	25000	0	1	0	1	1	0	1	1	1	500000000	311502	0.000623005
Stray-spH-lsH-aH	Stray	spH	lsH	aH	0.04	0.5	50000	0	1	0	1	1	0	1	1	1	1000000000	623112	0.000623112
Stray-spH-lsU-aL	Stray	spH	lsU	aL	0.04	0	12500	0	1	0	1	1	0	1	1	1	250000000	161613	0.000646453
Stray-spH-lsU-aM	Stray	spH	lsU	aM	0.04	0	25000	0	1	0	1	1	0	1	1	1	500000000	323334	0.000646669
Stray-spH-lsU-aH	Stray	spH	lsU	aH	0.04	0	50000	0	1	0	1	1	0	1	1	1	1000000000	646776	0.000646776
Stray-spH-lsW-aL	Stray	spH	lsW	aL	0.04	0	12500	0	3	0	2	1	0	2	2	3	250000000	156946	0.000627783
Stray-spH-lsW-aM	Stray	spH	lsW	aM	0.04	0	25000	0	3	0	2	1	0	2	2	3	500000000	313999	0.000627999
Stray-spH-lsW-aH	Stray	spH	lsW	aH	0.04	0	50000	0	3	0	2	1	0	2	2	3	1000000000	628107	0.000628107
Stray-spL-lsH-aL	Stray	spL	lsH	aL	0.02	0.5	12500	0	1	0	1	1	0	1	1	1	125000000	77794.8	0.000622358
Stray-spL-lsH-aM	Stray	spL	lsH	aM	0.02	0.5	25000	0	1	0	1	1	0	1	1	1	250000000	155697	0.000622789
Stray-spL-lsH-aH	Stray	spL	lsH	aH	0.02	0.5	50000	0	1	0	1	1	0	1	1	1	500000000	311502	0.000623005
Stray-spL-lsU-aL	Stray	spL	lsU	aL	0.02	0	12500	0	1	0	1	1	0	1	1	1	125000000	80752.8	0.000646022
Stray-spL-lsU-aM	Stray	spL	lsU	aM	0.02	0	25000	0	1	0	1	1	0	1	1	1	250000000	161613	0.000646453
Stray-spL-lsU-aH	Stray	spL	lsU	aH	0.02	0	50000	0	1	0	1	1	0	1	1	1	500000000	323334	0.000646669
Stray-spL-lsW-aL	Stray	spL	lsW	aL	0.02	0	12500	0	3	0	2	1	0	2	2	3	125000000	78419.1	0.000627352
Stray-spL-lsW-aM	Stray	spL	lsW	aM	0.02	0	25000	0	3	0	2	1	0	2	2	3	250000000	156946	0.000627783
Stray-spL-lsW-aH	Stray	spL	lsW	aH	0.02	0	50000	0	3	0	2	1	0	2	2	3	500000000	313999	0.000627999
Feral-spH-lsU-aM	Feral	spH	lsU	aM	0.04	0	2500	0	1	1	1	0	1	1	0	0	50000000	29990.5	0.00059981
Feral-spH-lsU-aH	Feral	spH	lsU	aH	0.04	0	5000	0	1	1	1	0	1	1	0	0	100000000	60067.2	0.000600672
Feral-spH-lsU-aH	Feral	spH	lsU	aH	0.04	0	10000	0	1	1	1	0	1	1	0	0	200000000	120255	0.000601273
Feral-spH-lsW-aM	Feral	spH	lsW	aM	0.04	0	2500	0	2	3	2	0	1	1	0	0	50000000	28404.1	0.000568081
Feral-spH-lsW-aH	Feral	spH	lsW	aH	0.04	0	5000	0	2	3	2	0	1	1	0	0	100000000	56894.4	0.000568944
Feral-spH-lsW-aH	Feral	spH	lsW	aH	0.04	0	10000	0	2	3	2	0	1	1	0	0	200000000	113959	0.000569797
Abbreviated terms
sp = Shedding prevalence, H = high, L = low
ls = Landscape scenario, U = unweighted, W = weighted, H = household associated
a = abundance, L = low, M = medium, H = high

## Sheet: SI3 - InVest params
Table SI3: Parameter values for the InVEST NDR hydrological model developed for O'ahu.
LULC Code	SLUD class	CCAP effn class*	Rds (50m buffer)	Retention efficiency (eff_n)	% Total O'ahu area
Cons-Nat	Conservation	Impervious*	No Rd	0.1	0.00429751
Cons-Dev	Conservation	Developed*	No Rd	0.74	0.00182045
Cons-Nat	Conservation	Shore*	No Rd	0.76	0.000231108
Cons-Nat	Conservation	Culivated*	No Rd	0.9	0.000111435
Cons-Nat	Conservation	Natural*	No Rd	0.99	0.306468
Cons-Rd	Conservation	Impervious	RD <50	0.1	0.00280196
Cons-Rd	Conservation	Developed	RD <50	0.74	0.000629498
Cons-Rd	Conservation	Shore	RD <50	0.76	1.86157e-05
Cons-Rd	Conservation	Culivated	RD <50	0.9	3.50261e-06
Cons-Rd	Conservation	Natural	RD <50	0.99	0.00883995
Ag-Dev	Agriculture	Impervious	No Rd	0.1	0.0126413
Ag-Dev	Agriculture	Developed	No Rd	0.74	0.0501264
Ag-Nat	Agriculture	Shore	No Rd	0.76	6.88199e-05
Ag-Nat	Agriculture	Culivated	No Rd	0.9	0.000227086
Ag-Nat	Agriculture	Natural	No Rd	0.99	0.204656
Ag-Dev	Agriculture	Impervious	RD <50	0.1	0.00888146
Ag-Dev	Agriculture	Developed	RD <50	0.74	0.00971988
Ag-Nat	Agriculture	Shore	RD <50	0.76	7.00523e-06
Ag-Nat	Agriculture	Culivated	RD <50	0.9	5.36419e-05
Ag-Nat	Agriculture	Natural	RD <50	0.99	0.0228308
Urb-Dev	Urban	Impervious	No Rd	0.1	0.0339575
Urb-Dev	Urban	Developed	No Rd	0.74	0.0202479
Urb-Nat	Urban	Shore	No Rd	0.76	0.000166504
Urb-Nat	Urban	Culivated	No Rd	0.9	0.00516902
Urb-Nat	Urban	Natural	No Rd	0.99	0.0558784
Urb-Dev	Urban	Impervious	RD <50	0.1	0.0943825
Urb-Dev	Urban	Developed	RD <50	0.74	0.0221715
Urb-Nat	Urban	Shore	RD <50	0.76	3.20424e-05
Urb-Nat	Urban	Culivated	RD <50	0.9	0.0013727
Urb-Nat	Urban	Natural	RD <50	0.99	0.0317094
Exclude	Open Water	Open Water	Open Water	0	0.00528694
Exclude	DEM slope >40	DEM slope >40	DEM slope >40	0.99	0.0951912
* To minimize LULC codes, CCAP land cover classes with the same effn values were combined. CCAP classes included within each effn class in this table:
Impervious	Impervious Surface
	Bare Land
Developed	Open Space Developed
	Cultivated Land (in Ag)
Shore	Unconsolidated Shore
	Palustrine Aquatic Bed
Culivated	Cultivated Land (in Urban or Cons)
	Pasture/Hay
Natural	Grassland
	Evergreen
	Scrub Shrub
	Palustrine Forested Wetland
	Palustrine Scrub Shrub Wetland
	Palustrine Emergent Wetland
	Estuarine Forested Wetland
	Estuarine Scrub Shrub Wetland
	Estuarine Emergent Wetland
